# Supplementary material for: A Guide to the Generation of a 6-Hydroxydopamine Mouse Model of Parkinson’s Disease for the Study of Non-Motor Symptoms
Source: Biomedicines. 2021 May 25;9(6):598. doi: 10.3390/biomedicines9060598 (PMC8227396; doi:10.3390/biomedicines9060598)
Supplement: Supplementary file 1 [file biomedicines-09-00598-s001.zip]

Archive with 1 entries (1 files):
- biomedicines-1187184-supplementary.pdf
